# Supplementary material for: Integrated Single-Cell and Spatial Multi-Omics of Clonal Precursors and Immune Niches in Germinal Center Lymphomas
Source: Cancers (Basel). 2026 Mar 31;18(7):1122. doi: 10.3390/cancers18071122 (PMC13072214; doi:10.3390/cancers18071122)
Supplement: Supplementary file 1 [file cancers-18-01122-s001.zip]

Archive with 1 entries (1 files):
- cancers-4212998-supplementary.pdf
